# Supplementary material for: Elevated endothelin-1 levels as risk factor for an impaired ocular blood flow measured by OCT-A in glaucoma
Source: Sci Rep. 2022 Jul 12;12:11801. doi: 10.1038/s41598-022-15401-5 (PMC9276731; doi:10.1038/s41598-022-15401-5)
Supplement: Supplementary file 1 — Supplementary Tables. [file 41598_2022_15401_MOESM1_ESM.xlsx]

## Sheet: Supp Tab 1
Supplemental Table 1: Clinical data, OCT-A parameters, and ET-1 level
Parameter	Unit	Control	Glaucoma	Test	P-value
Operation Technique		TE:0|Canaloplasty:0|iStent:0|XEN:0| Cataract + iStent:0|Cataract:30	TE:40|Canaloplasty:8|iStent:0|XEN:5| Cataract + iStent:2|Cataract:13	Fisher-Test	< 0.001
Eye		OD:19|OS:11	OD:30|OS:38	Chi²-Test	0.13
Age at OP	year	66.77 ± 9.01	64.51 ± 12.18	T-Test	0.37
Sex		Female:20|Male:10	Female:41|Male:27	Chi²-Test	0.71
Refractive Error	dpt	0.07 ± 2.88	0.00 [-1.38 - 0.50]	Wilcoxon Rank Sum Test	0.29
Axis Length IOL Master	mm	23.91 ± 1.54	24.05 ± 1.28	T-Test	0.75
Visual Acuity	Dezimal	0.40 [0.25 - 0.50]	0.75 [0.50 - 1.00]	Wilcoxon Rank Sum Test	< 0.00001
Visual Acuity	LogMar	0.40 [0.30 - 0.60]	0.12 [0.00 - 0.30]	Wilcoxon Rank Sum Test	< 0.00001
IOP	mmHg	14.00 [12.00 - 14.00]	18.00 [15.00 - 21.25]	Wilcoxon Rank Sum Test	< 0.00001
Pseudophakia		phacic:30|pseudophacic:0	phacic:58|pseudophacic:10	Fisher-Test	0.029
Mean Arterial Pressure	mmHg	95.00 [92.50 - 99.50]	93.33 [91.67 - 101.67]	Wilcoxon Rank Sum Test	0.76
Protein Concentration - Plasma	mg/ml	40.21 [38.11 - 42.05]	43.50 ± 5.66	Wilcoxon Rank Sum Test	< 0.001
Protein Concentration - AqH	mg/ml	0.69 ± 0.37	0.85 [0.70 - 1.07]	Wilcoxon Rank Sum Test	0.005
ET-1 Concentration - Plasma	pg/ml	1.83 [1.70 - 2.01]	2.34 [1.94 - 3.07]	Wilcoxon Rank Sum Test	< 0.0001
ET-1 Concentration - AqH	pg/ml	3.16 [2.77 - 4.12]	4.40 [3.68 - 5.59]	Wilcoxon Rank Sum Test	< 0.001
Ganglion Cell Complex		96.55 ± 8.41	76.00 [67.00 - 84.00]	Wilcoxon Rank Sum Test	< 0.00001
Focal Loss Volume	%	0.41 [0.21 - 0.80]	5.67 [2.42 - 9.59]	Wilcoxon Rank Sum Test	< 0.00001
Global Loss Volume	%	2.10 [0.50 - 4.25]	19.24 ± 10.91	Wilcoxon Rank Sum Test	< 0.00001
RNFL Thickness	µm	96.79 ± 8.72	72.72 ± 13.10	T-Test	< 0.00001
RNFL Thickness Sup	µm	116.55 ± 12.70	85.96 ± 19.35	T-Test	< 0.00001
RNFL Thickness Inf	µm	121.08 ± 14.79	85.00 ± 19.34	T-Test	< 0.00001
Cup/Disc Ratio Total	Ratio	0.31 ± 0.15	0.68 [0.58 - 0.77]	Wilcoxon Rank Sum Test	< 0.00001
Cup/Disc Ratio Vertical	Ratio	0.52 [0.45 - 0.60]	0.82 [0.72 - 0.90]	Wilcoxon Rank Sum Test	< 0.00001
Cup/Disc Ratio Horizontal	Ratio	0.58 [0.46 - 0.65]	0.89 [0.75 - 0.94]	Wilcoxon Rank Sum Test	< 0.00001
Rim Area	mm²	1.37 ± 0.35	0.68 [0.49 - 0.91]	Wilcoxon Rank Sum Test	< 0.00001
Disc Area	mm²	2.03 ± 0.32	2.05 ± 0.34	T-Test	0.78
Cupvolume	mm³	0.11 [0.03 - 0.18]	0.38 [0.18 - 0.59]	Wilcoxon Rank Sum Test	< 0.00001
Papilla Scan Quality		6.00 [6.00 - 7.00]	7.00 [6.00 - 7.00]	Wilcoxon Rank Sum Test	0.35
Papilla Signal Strength Index		52.00 [45.00 - 58.00]	53.00 [47.00 - 60.00]	Wilcoxon Rank Sum Test	0.33
VD ONH Whole	%	47.00 ± 2.52	35.40 [30.17 - 38.90]	Wilcoxon Rank Sum Test	< 0.00001
VD ONH Inside	%	44.20 ± 4.06	41.74 ± 7.95	T-Test	0.048
VD PeriONH Average	%	50.69 ± 2.82	36.72 ± 8.60	T-Test	< 0.00001
VD PeriONH NasSup	%	47.86 ± 4.35	34.09 ± 9.04	T-Test	< 0.00001
VD PeriONH NasInf	%	45.04 ± 5.42	33.73 ± 9.02	T-Test	< 0.00001
VD PeriONH InfNas	%	50.14 ± 4.33	33.07 ± 10.49	T-Test	< 0.00001
VD PeriONH InfTemp	%	55.54 ± 4.48	40.00 [26.80 - 50.85]	Wilcoxon Rank Sum Test	< 0.00001
VD PeriONH TempInf	%	52.85 [51.08 - 56.23]	42.72 ± 8.06	Wilcoxon Rank Sum Test	< 0.00001
VD PeriONH TempSup	%	54.40 [53.05 - 58.08]	47.75 [38.73 - 52.42]	Wilcoxon Rank Sum Test	< 0.00001
VD PeriONH SupTemp	%	53.58 ± 4.87	36.90 ± 12.42	T-Test	< 0.00001
VD PeriONH SupNas	%	49.92 ± 3.47	33.40 [23.78 - 41.28]	Wilcoxon Rank Sum Test	< 0.00001
Macula Scan Quality		6.00 [6.00 - 7.00]	6.00 [6.00 - 7.00]	Wilcoxon Rank Sum Test	0.74
Macula Signal Strength Index		55.14 ± 7.99	56.85 ± 7.09	T-Test	0.30
VD Macula SVP Whole	%	41.90 ± 4.15	37.02 ± 4.28	T-Test	< 0.00001
VD Fovea SVP	%	19.99 ± 6.69	17.30 [11.12 - 21.65]	Wilcoxon Rank Sum Test	0.06
VD ParaFovea SVP Average	%	41.94 ± 6.43	39.39 ± 4.69	T-Test	0.031
VD ParaFovea SVP Temp	%	42.22 ± 6.86	38.71 ± 5.98	T-Test	0.013
VD ParaFovea SVP Sup	%	42.30 [36.60 - 47.70]	40.06 ± 5.63	Wilcoxon Rank Sum Test	0.24
VD ParaFovea SVP Nas	%	40.47 ± 7.11	39.37 ± 5.99	T-Test	0.44
VD ParaFovea SVP Inf	%	40.80 [38.20 - 49.00]	39.44 ± 5.84	Wilcoxon Rank Sum Test	0.047
VD PeriFovea SVP Average	%	42.47 ± 4.36	37.37 ± 4.65	T-Test	< 0.00001
VD PeriFovea SVP Temp	%	38.51 ± 5.25	35.09 ± 4.46	T-Test	0.001
VD PeriFovea SVP Sup	%	41.65 ± 5.11	36.60 ± 4.86	T-Test	< 0.0001
VD PeriFovea SVP Nas	%	47.41 ± 4.33	41.27 ± 5.66	T-Test	< 0.00001
VD PeriFovea SVP Inf	%	42.52 ± 4.41	36.40 ± 5.23	T-Test	< 0.00001
VD Macula DVP Whole	%	39.96 ± 4.37	41.90 ± 4.83	T-Test	0.06
VD Fovea DVP	%	34.28 ± 8.49	32.23 ± 7.99	T-Test	0.26
VD ParaFovea DVP Average	%	48.03 ± 3.98	47.73 ± 4.67	T-Test	0.77
VD ParaFovea DVP Temp	%	51.50 [48.00 - 52.70]	49.43 ± 5.34	Wilcoxon Rank Sum Test	0.45
VD ParaFovea DVP Sup	%	47.34 ± 5.65	46.81 ± 6.30	T-Test	0.70
VD ParaFovea DVP Nas	%	51.20 [46.60 - 53.10]	49.15 ± 5.42	Wilcoxon Rank Sum Test	0.29
VD ParaFovea DVP Inf	%	44.94 ± 5.15	45.95 [42.53 - 48.83]	Wilcoxon Rank Sum Test	0.63
VD PeriFovea DVP Average	%	39.88 ± 5.46	42.47 ± 5.33	T-Test	0.032
VD PeriFovea DVP Temp	%	43.91 ± 5.96	44.50 ± 5.92	T-Test	0.65
VD PeriFovea DVP Sup	%	39.22 ± 6.54	41.76 ± 5.39	T-Test	0.050*
VD PeriFovea DVP Nas	%	39.61 ± 5.90	43.06 ± 6.15	T-Test	0.012
VD PeriFovea DVP Inf	%	37.14 ± 6.80	40.49 ± 5.73	T-Test	0.014
FAZ	mm²	0.26 ± 0.10	0.26 [0.22 - 0.38]	Wilcoxon Rank Sum Test	0.29
AI		1.08 [1.07 - 1.10]	1.10 [1.08 - 1.12]	Wilcoxon Rank Sum Test	0.07
Glaucoma Entity		POAG:0|XFG:0| NTG:0|PG:0|ACG:0	POAG:49|XFG:9| NTG:5|PG:2|ACG:3	No Test
First Diagnosis of Glaucoma	Months		72.00 [29.75 - 120.00]	No Test
Topical Antiglaucomatosa			3.00 [2.00 - 4.00]	No Test
Topical Beta-Blocker	n (%)		43 (74.1%)	No Test
Topical Carbonic Anhydrase Inhibitor	n (%)		47 (81.0%)	No Test
Topical Prostaglandine Analogue	n (%)		51 (87.9%)	No Test
Topical Alpha Adrenergic Agonist	n (%)		23 (39.7%)	No Test
Topical Pilocarpine	n (%)		2 (3.4%)	No Test
Systemic Carbonic Anhydrase Inhibitor	n (%)		5 (8.6%)	No Test
Note: The p-value p=0.050* in the table indicates the significance of the corresponding test, that means p<0.05.

## Sheet: Supp Tab 2
Supplemental Table 2: OCT staging
Parameter	Unit	Healthy	Border	Stage 1	Stage 2	Stage 3	Stage 4	Stage 5	Test	P-Value	Post Hoc test	Adj. P-value: Healthy vs Border	Adj. P-value: Healthy vs Stage 1	Adj. P-value: Healthy vs Stage 2	Adj. P-value: Healthy vs Stage 3	Adj. P-value: Healthy vs Stage 4	Adj. P-value: Healthy vs Stage 5	Adj. P-value: Border vs Stage 1	Adj. P-value: Border vs Stage 2	Adj. P-value: Border vs Stage 3	Adj. P-value: Border vs Stage 4	Adj. P-value: Border vs Stage 5	Adj. P-value: Stage 1 vs Stage 2	Adj. P-value: Stage 1 vs Stage 3	Adj. P-value: Stage 1 vs Stage 4	Adj. P-value: Stage 1 vs Stage 5	Adj. P-value: Stage 2 vs Stage 3	Adj. P-value: Stage 2 vs Stage 4	Adj. P-value: Stage 2 vs Stage 5	Adj. P-value: Stage 3 vs Stage 4	Adj. P-value: Stage 3 vs Stage 5	Adj. P-value: Stage 4 vs Stage 5
Group		Glaucoma:11|control:22	Glaucoma:5|Control:5	Glaucoma:6|Control:1	Glaucoma:9|Control:1	Glaucoma:17|Control:0	Glaucoma:8|Control:0	Glaucoma:6|Control:0	Fisher-Test
OCT GSS Defect Type		none:31|inferior:2|superior:0|diffuse:0	none:0|inferior:1|superior:7|diffuse:2	none:0|inferior:0|superior:2|diffuse:5	none:0|inferior:3|superior:2|diffuse:5	none:0|inferior:4|superior:1|diffuse:12	none:0|inferior:0|superior:0|diffuse:8	none:0|inferior:0|superior:0|diffuse:6	Fisher-Test	< 0.001
Operation Technique		TE:6|Canaloplasty:2|iStent:0|XEN:0| Cataract + iStent:0|Cataract:25	TE:1|Canaloplasty:2|iStent:0|XEN:0| Cataract + iStent:0|Cataract:7	TE:5|Canaloplasty:0|iStent:0|XEN:0| Cataract + iStent:0|Cataract:2	TE:4|Canaloplasty:2|iStent:0|XEN:1| Cataract + iStent:0|Cataract:3	TE:9|Canaloplasty:1|iStent:0|XEN:2| Cataract + iStent:2|Cataract:3	TE:6|Canaloplasty:1|iStent:0|XEN:0| Cataract + iStent:0|Cataract:1	TE:4|Canaloplasty:0|iStent:0|XEN:2| Cataract + iStent:0|Cataract:0	Fisher-Test	< 0.001
Eye		OD:17|OS:16	OD:5|OS:5	OD:2|OS:5	OD:8|OS:2	OD:9|OS:8	OD:2|OS:6	OD:3|OS:3	Fisher-Test	0.34
Age at OP	Years	65.73 ± 11.37	68.20 ± 8.35	69.29 ± 9.78	63.00 ± 10.21	65.18 ± 14.01	63.25 ± 14.91	63.17 ± 6.34	Kruskal-Wallis	0.79	Dunn-Test	1.00	1.00	1.00	1.00	1.00	1.00	1.00	1.00	1.00	1.00	1.00	1.00	1.00	1.00	1.00	1.00	1.00	1.00	1.00	1.00	1.00
Sex		Female:18|Male:15	Female:9|Male:1	Female:5|Male:2	Female:3|Male:7	Female:11|Male:6	Female:7|Male:1	Female:5|Male:1	Fisher-Test	0.06
Refractive Error	dpt	0.34 ± 2.70	-0.60 ± 1.63	-1.18 ± 2.13	-1.55 ± 1.79	-1.16 ± 2.15	0.09 ± 1.39	0.00 [-0.38 - 0.00]	Anova	0.15	Tukey-Test	0.90	0.64	0.22	0.26	1.00	0.99	1.00	0.96	1.00	0.99	1.00	1.00	1.00	0.92	1.00	1.00	0.70	0.95	0.83	0.99	1.00
Axis Length IOL Master	mm	23.58 ± 1.50	24.31 ± 1.59	24.66 [24.07 - 25.26]	24.63 ± 1.09	24.90 ± 1.02	22.77 [22.77 - 22.77]	23.59 [23.59 - 23.59]	Anova	0.43	Tukey-Test	0.90	0.95	0.89	0.52	1.00	1.00	1.00	1.00	0.99	0.95	1.00	1.00	1.00	0.93	1.00	1.00	0.92	1.00	0.83	0.98	1.00
Visual Acuity	Dezimal	0.49 ± 0.24	0.52 ± 0.30	0.64 ± 0.32	0.90 [0.38 - 1.00]	0.66 ± 0.26	0.69 ± 0.22	0.63 ± 0.27	Anova	0.16	Tukey-Test	1.00	0.84	0.30	0.36	0.54	0.91	0.97	0.70	0.83	0.85	0.98	1.00	1.00	1.00	1.00	1.00	1.00	1.00	1.00	1.00	1.00
Visual Acuity	LogMar	0.36 ± 0.24	0.36 ± 0.31	0.20 [0.05 - 0.30]	0.05 [0.00 - 0.42]	0.20 [0.10 - 0.30]	0.18 ± 0.16	0.22 ± 0.19	Kruskal-Wallis	0.17	Dunn-Test	1.00	1.00	0.38	0.40	0.67	1.00	1.00	1.00	1.00	1.00	1.00	1.00	1.00	1.00	1.00	1.00	1.00	1.00	1.00	1.00	1.00
IOP	mmHg	14.00 [12.00 - 16.00]	14.00 ± 2.79	20.57 ± 9.66	17.90 ± 3.93	19.53 ± 7.14	18.88 ± 6.13	18.17 ± 3.31	Kruskal-Wallis	0.028	Dunn-Test	1.00	1.00	0.40	0.15	0.57	0.59	1.00	0.37	0.21	0.47	0.46	1.00	1.00	1.00	1.00	1.00	1.00	1.00	1.00	1.00	1.00
Pseudophakia		phacic:33|pseudophacic:0	phacic:10|pseudophacic:0	phacic:6|pseudophacic:1	phacic:7|pseudophacic:3	phacic:15|pseudophacic:2	phacic:6|pseudophacic:2	phacic:4|pseudophacic:2	Fisher-Test	0.003
Mean Arterial Pressure	mmHg	95.00 [92.50 - 98.17]	90.00 [90.00 - 93.33]	91.00 ± 2.09	100.21 ± 4.52	98.84 ± 13.25	93.33 [92.92 - 97.17]	92.33 ± 7.70	Kruskal-Wallis	0.13	Dunn-Test	1.00	0.98	0.84	1.00	1.00	1.00	1.00	0.16	1.00	1.00	1.00	0.10	0.95	1.00	1.00	1.00	1.00	0.71	1.00	1.00	1.00
Protein Concentration - Plasma	pg/ml	40.92 ± 5.58	42.50 ± 5.27	38.69 ± 4.09	42.18 [41.53 - 42.97]	45.34 ± 4.67	41.72 [40.97 - 45.90]	40.87 ± 8.81	Anova	0.07	Tukey-Test	0.98	0.96	1.00	0.10	0.72	1.00	0.79	1.00	0.84	0.99	1.00	0.92	0.10	0.45	0.99	0.63	0.96	1.00	1.00	0.59	0.92
Protein Concentration - AqH	pg/ml	0.75 ± 0.38	0.62 [0.50 - 0.98]	0.81 [0.75 - 0.90]	1.12 ± 0.44	0.81 [0.61 - 1.08]	1.04 ± 0.46	0.85 [0.78 - 0.85]	Kruskal-Wallis	0.23	Dunn-Test	1.00	1.00	0.16	1.00	0.76	1.00	1.00	0.77	1.00	1.00	1.00	1.00	1.00	1.00	1.00	1.00	1.00	1.00	1.00	1.00	1.00
ET-1 Concentration - Plasma	pg/ml	1.92 [1.75 - 2.35]	1.90 [1.69 - 2.80]	2.06 [1.69 - 2.63]	2.21 ± 0.35	2.28 ± 0.71	2.72 ± 0.73	2.78 ± 0.65	Kruskal-Wallis	0.20	Dunn-Test	1.00	1.00	1.00	1.00	0.43	0.22	1.00	1.00	1.00	1.00	0.59	1.00	1.00	1.00	1.00	1.00	1.00	1.00	1.00	0.93	1.00
ET-1 Concentration - AqH	pg/ml	3.36 [3.08 - 4.51]	4.18 [3.96 - 4.34]	3.93 ± 0.98	5.57 ± 1.42	4.26 ± 1.43	5.76 ± 1.74	3.56 ± 0.97	Kruskal-Wallis	0.016	Dunn-Test	1.00	1.00	0.034	1.00	0.042	1.00	1.00	1.00	1.00	1.00	1.00	0.76	1.00	0.73	1.00	0.75	1.00	0.25	0.73	1.00	0.25
Ganglion Cell Complex		94.15 ± 12.74	90.56 ± 6.25	74.71 ± 10.14	81.30 ± 9.03	73.00 [68.00 - 78.00]	73.00 ± 6.97	63.00 ± 6.66	Kruskal-Wallis	< 0.00001	Dunn-Test	1.00	0.015	0.15	< 0.0001	< 0.001	< 0.00001	0.22	1.00	0.050*	0.06	< 0.001	1.00	1.00	1.00	1.00	1.00	1.00	0.16	1.00	0.93	1.00
Focal Loss Volume	%	0.49 [0.31 - 1.61]	2.15 ± 1.93	3.50 ± 3.92	5.02 ± 4.75	7.66 ± 4.02	6.31 ± 2.89	9.69 ± 2.36	Kruskal-Wallis	< 0.00001	Dunn-Test	1.00	1.00	0.12	< 0.00001	0.009	< 0.0001	1.00	1.00	0.029	0.31	0.029	1.00	0.12	0.66	0.08	1.00	1.00	0.76	1.00	1.00	1.00
Global Loss Volume	%	2.10 [0.56 - 6.29]	5.84 ± 4.39	17.56 ± 12.33	15.12 ± 7.34	21.30 ± 7.85	24.07 ± 5.75	33.64 ± 6.11	Kruskal-Wallis	< 0.00001	Dunn-Test	1.00	0.044	0.028	< 0.00001	< 0.0001	< 0.00001	0.56	0.62	0.012	0.016	< 0.001	1.00	1.00	1.00	0.50	1.00	1.00	0.20	1.00	1.00	1.00
RNFL Thickness	µm	97.57 ± 7.80	86.56 ± 5.64	74.17 ± 5.53	75.90 ± 5.86	68.87 ± 7.57	66.00 ± 8.90	53.33 ± 9.07	Anova	< 0.00001	Tukey-Test	< 0.001	< 0.00001	< 0.00001	< 0.00001	< 0.00001	< 0.00001	0.035	0.039	< 0.00001	< 0.00001	< 0.00001	1.00	0.76	0.40	< 0.0001	0.25	0.09	< 0.00001	0.97	< 0.001	0.035
RNFL Thickness superior	µm	118.37 ± 10.18	100.15 [96.40 - 101.13]	91.13 ± 4.83	90.02 ± 11.22	81.34 ± 15.18	69.82 ± 11.02	56.89 ± 5.61	Kruskal-Wallis	< 0.00001	Dunn-Test	0.20	1.00	0.016	1.00	< 0.001	1.00	0.26	< 0.00001	1.00	1.00	0.046	< 0.00001	0.94	0.83	1.00	0.007	< 0.00001	0.23	0.18	0.77	1.00
RNFL Thickness inferior	µm	121.20 ± 12.07	109.71 ± 11.33	91.89 ± 5.16	86.39 [85.79 - 91.10]	75.40 ± 7.03	67.57 ± 4.74	58.22 ± 10.92	Kruskal-Wallis	< 0.00001	Dunn-Test	1.00	1.00	0.06	0.47	< 0.001	1.00	< 0.001	< 0.00001	0.89	1.00	< 0.001	< 0.00001	0.33	0.56	1.00	< 0.001	< 0.00001	0.15	0.25	1.00	1.00
Cup/Disc Ratio Total	Ratio	0.35 ± 0.17	0.50 ± 0.20	0.54 ± 0.22	0.55 ± 0.17	0.64 ± 0.14	0.76 ± 0.12	0.81 ± 0.07	Anova	< 0.00001	Tukey-Test	0.17	0.14	0.017	< 0.00001	< 0.00001	< 0.00001	1.00	1.00	0.48	0.028	0.012	1.00	0.88	0.17	0.08	0.87	0.11	0.048	0.58	0.31	1.00
Cup/Disc Ratio Vertical	Ratio	0.56 [0.48 - 0.66]	0.66 ± 0.15	0.72 ± 0.16	0.71 ± 0.15	0.81 ± 0.12	0.90 ± 0.06	0.93 ± 0.05	Kruskal-Wallis	< 0.00001	Dunn-Test	1.00	0.61	0.34	< 0.0001	< 0.00001	< 0.00001	1.00	1.00	0.31	0.026	0.014	1.00	1.00	0.43	0.23	1.00	0.14	0.07	1.00	1.00	1.00
Cup/Disc Ratio Horizontal	Ratio	0.61 [0.52 - 0.71]	0.73 ± 0.21	0.78 ± 0.18	0.74 ± 0.18	0.89 [0.77 - 0.91]	0.95 [0.93 - 0.96]	0.94 ± 0.04	Kruskal-Wallis	< 0.00001	Dunn-Test	0.77	0.57	1.00	0.009	< 0.00001	< 0.0001	1.00	1.00	1.00	0.17	0.21	1.00	1.00	0.70	0.74	1.00	0.07	0.10	0.74	0.83	1.00
Rim Area	mm²	1.34 ± 0.36	1.03 ± 0.41	0.90 ± 0.42	0.78 ± 0.24	0.69 ± 0.24	0.53 ± 0.27	0.39 ± 0.11	Anova	< 0.00001	Tukey-Test	0.15	0.045	< 0.0001	< 0.00001	< 0.00001	< 0.00001	0.99	0.66	0.17	0.033	0.005	0.99	0.81	0.34	0.09	0.99	0.64	0.21	0.92	0.46	0.98
Disc Area	mm²	2.07 ± 0.33	2.19 ± 0.32	2.00 ± 0.20	1.73 [1.64 - 1.91]	1.96 ± 0.31	2.17 ± 0.55	2.12 ± 0.16	Anova	0.25	Tukey-Test	0.95	1.00	0.52	0.96	0.99	1.00	0.93	0.25	0.67	1.00	1.00	0.96	1.00	0.97	1.00	0.97	0.37	0.67	0.80	0.96	1.00
Cupvolume	mm³	0.13 [0.03 - 0.26]	0.37 ± 0.31	0.22 ± 0.20	0.22 ± 0.16	0.45 ± 0.37	0.64 ± 0.34	0.55 ± 0.25	Kruskal-Wallis	< 0.001	Dunn-Test	1.00	1.00	1.00	0.10	< 0.001	0.031	1.00	1.00	1.00	1.00	1.00	1.00	1.00	0.17	0.39	1.00	0.12	0.34	1.00	1.00	1.00
Papilla Scan Quality		7.00 [6.00 - 8.00]	6.11 ± 0.78	6.71 ± 1.11	6.50 ± 0.97	7.00 [6.00 - 7.00]	6.75 ± 1.28	6.50 ± 1.64	Kruskal-Wallis	0.82	Dunn-Test	1.00	1.00	1.00	1.00	1.00	1.00	1.00	1.00	1.00	1.00	1.00	1.00	1.00	1.00	1.00	1.00	1.00	1.00	1.00	1.00	1.00
Papilla Signal Strength Index		54.00 [48.00 - 61.00]	46.00 [45.00 - 51.00]	53.29 ± 7.16	48.00 [45.50 - 59.25]	54.00 ± 6.17	55.00 ± 8.16	53.17 ± 8.98	Kruskal-Wallis	0.63	Dunn-Test	0.74	1.00	1.00	1.00	1.00	1.00	1.00	1.00	1.00	1.00	1.00	1.00	1.00	1.00	1.00	1.00	1.00	1.00	1.00	1.00	1.00
VD ONH Whole	%	46.00 [44.20 - 47.70]	38.45 [37.55 - 45.82]	36.44 ± 8.08	36.90 ± 5.86	34.12 ± 4.79	31.21 ± 8.27	29.58 ± 3.98	Anova	< 0.00001	Tukey-Test	0.46	< 0.001	< 0.0001	< 0.00001	< 0.00001	< 0.00001	0.55	0.56	0.032	< 0.001	< 0.001	1.00	0.96	0.49	0.25	0.85	0.29	0.13	0.86	0.56	1.00
VD ONH Inside	%	43.30 [40.10 - 47.80]	40.11 ± 6.37	44.57 ± 5.16	42.38 ± 7.40	43.40 ± 7.72	42.42 ± 5.82	43.43 ± 3.64	Kruskal-Wallis	0.87	Dunn-Test	1.00	1.00	1.00	1.00	1.00	1.00	1.00	1.00	1.00	1.00	1.00	1.00	1.00	1.00	1.00	1.00	1.00	1.00	1.00	1.00	1.00
VD PeriONH Average	%	50.20 [47.00 - 51.70]	45.00 ± 6.97	37.86 ± 10.06	39.59 ± 7.08	34.68 ± 6.13	31.04 ± 9.53	29.28 ± 6.51	Anova	< 0.00001	Tukey-Test	0.73	< 0.001	< 0.001	< 0.00001	< 0.00001	< 0.00001	0.36	0.59	0.008	< 0.001	< 0.001	1.00	0.93	0.42	0.24	0.50	0.10	0.048	0.85	0.60	1.00
VD PeriONH NasSup	%	46.40 [44.40 - 50.10]	40.70 ± 9.33	35.40 ± 10.79	34.91 ± 9.23	33.19 ± 7.14	27.89 ± 10.07	28.75 ± 5.87	Anova	< 0.00001	Tukey-Test	0.53	0.016	< 0.001	< 0.00001	< 0.00001	< 0.00001	0.82	0.67	0.25	0.017	0.06	1.00	0.99	0.47	0.69	1.00	0.45	0.69	0.66	0.88	1.00
VD PeriONH NasInf	%	44.36 ± 6.03	38.36 ± 7.11	33.91 ± 9.48	35.05 ± 7.05	32.05 ± 7.83	28.24 ± 9.96	28.33 ± 8.19	Anova	< 0.00001	Tukey-Test	0.39	0.018	0.014	< 0.00001	< 0.00001	< 0.0001	0.91	0.96	0.43	0.10	0.17	1.00	1.00	0.76	0.83	0.95	0.46	0.58	0.89	0.94	1.00
VD PeriONH InfNas	%	48.20 [45.00 - 52.10]	47.30 ± 6.15	37.43 ± 10.97	33.58 ± 8.81	31.75 ± 7.67	24.69 ± 10.19	21.42 ± 4.43	Kruskal-Wallis	< 0.00001	Dunn-Test	1.00	0.32	0.011	< 0.00001	< 0.00001	< 0.00001	1.00	0.16	0.017	< 0.001	< 0.001	1.00	1.00	0.77	0.37	1.00	1.00	1.00	1.00	1.00	1.00
VD PeriONH InfTemp	%	54.70 [50.80 - 57.70]	50.24 ± 9.18	40.90 ± 12.38	41.72 ± 10.70	38.20 ± 10.26	26.19 ± 11.64	23.50 ± 5.02	Anova	< 0.00001	Tukey-Test	0.96	0.021	0.015	< 0.00001	< 0.00001	< 0.00001	0.44	0.48	0.046	< 0.00001	< 0.00001	1.00	0.99	0.041	0.017	0.97	0.014	0.006	0.046	0.019	1.00
VD PeriONH TempInf	%	51.60 [48.10 - 53.60]	49.42 ± 13.33	45.20 ± 8.13	45.58 ± 7.34	42.71 ± 6.70	41.12 ± 6.92	38.77 ± 11.32	Anova	< 0.001	Tukey-Test	1.00	0.70	0.56	0.018	0.036	0.013	0.96	0.95	0.50	0.39	0.18	1.00	0.99	0.95	0.75	0.96	0.87	0.57	1.00	0.93	1.00
VD PeriONH TempSup	%	53.80 [52.20 - 57.00]	54.58 ± 5.84	47.32 ± 8.83	47.42 ± 6.71	46.54 ± 8.27	44.84 ± 9.35	39.12 ± 7.77	Anova	< 0.0001	Tukey-Test	1.00	0.35	0.15	0.024	0.040	< 0.0001	0.55	0.43	0.23	0.17	< 0.001	1.00	1.00	1.00	0.40	1.00	0.99	0.25	1.00	0.32	0.76
VD PeriONH SupTemp	%	52.03 ± 6.18	48.81 ± 8.61	37.99 ± 13.15	40.43 ± 12.23	31.71 ± 10.01	32.95 ± 12.55	26.52 ± 8.92	Anova	< 0.00001	Tukey-Test	0.98	0.010	0.016	< 0.00001	< 0.00001	< 0.00001	0.29	0.50	< 0.001	0.018	< 0.001	1.00	0.75	0.94	0.31	0.24	0.63	0.07	1.00	0.91	0.86
VD PeriONH SupNas	%	49.20 [44.90 - 52.50]	40.08 ± 7.83	34.30 ± 13.18	42.90 [37.35 - 45.12]	29.56 ± 7.07	24.68 ± 11.60	25.90 ± 9.24	Anova	< 0.00001	Tukey-Test	0.24	< 0.001	0.06	< 0.00001	< 0.00001	< 0.00001	0.83	1.00	0.06	0.006	0.033	0.92	0.86	0.28	0.53	0.08	0.009	0.047	0.81	0.97	1.00
Macula Scan Quality		6.00 [6.00 - 7.00]	5.00 [5.00 - 6.00]	6.00 [6.00 - 7.00]	6.00 [5.00 - 6.00]	6.00 [6.00 - 7.00]	6.50 ± 1.20	6.33 ± 1.03	Kruskal-Wallis	0.14	Dunn-Test	0.16	1.00	0.61	1.00	1.00	1.00	0.40	1.00	0.74	0.44	1.00	1.00	1.00	1.00	1.00	1.00	1.00	1.00	1.00	1.00	1.00
Macula Signal Strength Index		56.64 ± 6.95	51.11 ± 5.90	58.71 ± 5.59	53.20 ± 6.44	56.47 ± 7.30	62.00 ± 7.25	55.83 ± 10.74	Anova	0.06	Tukey-Test	0.38	0.99	0.83	1.00	0.47	1.00	0.35	1.00	0.53	0.035	0.87	0.70	0.99	0.97	0.99	0.91	0.14	0.99	0.54	1.00	0.68
VD Macula SVP Whole	%	41.28 ± 4.49	41.67 ± 2.96	37.19 ± 4.46	36.61 ± 4.22	36.81 ± 3.42	35.65 ± 3.47	33.80 ± 3.64	Anova	< 0.00001	Tukey-Test	1.00	0.19	0.029	0.006	0.010	< 0.001	0.30	0.10	0.06	0.042	0.006	1.00	1.00	0.99	0.73	1.00	1.00	0.82	0.99	0.69	0.98
VD Fovea SVP	%	19.07 ± 6.39	19.91 ± 11.26	17.66 ± 4.63	17.66 ± 4.51	18.39 ± 6.98	21.09 ± 8.92	8.20 ± 2.51	Kruskal-Wallis	0.042	Dunn-Test	1.00	1.00	1.00	1.00	1.00	0.008	1.00	1.00	1.00	1.00	0.09	1.00	1.00	1.00	0.15	1.00	1.00	0.13	1.00	0.043	0.011
VD ParaFovea SVP Average	%	41.55 ± 6.21	40.38 ± 4.63	39.69 ± 4.41	39.00 [37.05 - 40.38]	39.90 ± 4.74	39.06 ± 4.42	38.92 ± 5.39	Kruskal-Wallis	0.94	Dunn-Test	1.00	1.00	1.00	1.00	1.00	1.00	1.00	1.00	1.00	1.00	1.00	1.00	1.00	1.00	1.00	1.00	1.00	1.00	1.00	1.00	1.00
VD ParaFovea SVP Temp	%	41.88 ± 6.56	43.41 ± 4.70	39.93 ± 5.29	36.28 ± 6.21	38.75 ± 5.21	37.96 ± 6.59	37.00 ± 6.93	Anova	0.06	Tukey-Test	0.99	0.99	0.15	0.59	0.65	0.54	0.91	0.15	0.51	0.52	0.42	0.88	1.00	1.00	0.98	0.95	1.00	1.00	1.00	1.00	1.00
VD ParaFovea SVP Sup	%	42.34 ± 7.17	39.90 ± 5.63	38.86 ± 6.55	40.66 ± 5.84	41.48 ± 6.13	38.49 ± 4.42	39.60 ± 5.83	Anova	0.65	Tukey-Test	0.95	0.84	0.99	1.00	0.72	0.96	1.00	1.00	1.00	1.00	1.00	1.00	0.97	1.00	1.00	1.00	0.99	1.00	0.93	1.00	1.00
VD ParaFovea SVP Nas	%	40.32 ± 6.64	35.61 ± 8.97	38.76 ± 3.87	40.55 ± 6.64	39.28 ± 5.71	44.65 [41.38 - 45.78]	42.50 ± 3.92	Anova	0.30	Tukey-Test	0.43	1.00	1.00	1.00	0.96	0.99	0.96	0.62	0.79	0.25	0.38	1.00	1.00	0.89	0.94	1.00	0.99	1.00	0.87	0.93	1.00
VD ParaFovea SVP Inf	%	41.98 ± 6.76	42.63 ± 4.77	41.24 ± 5.32	40.42 ± 7.46	40.10 ± 5.24	37.10 ± 4.01	36.83 ± 8.07	Anova	0.29	Tukey-Test	1.00	1.00	0.99	0.95	0.43	0.51	1.00	0.99	0.95	0.53	0.57	1.00	1.00	0.85	0.86	1.00	0.92	0.92	0.92	0.92	1.00
VD PeriFovea SVP Average	%	41.93 ± 4.68	42.42 ± 3.08	37.49 ± 4.88	36.53 ± 4.61	37.19 ± 3.43	35.79 ± 3.28	33.62 ± 3.36	Anova	< 0.00001	Tukey-Test	1.00	0.15	0.009	< 0.001	0.006	< 0.0001	0.23	0.042	0.046	0.024	< 0.001	1.00	1.00	0.99	0.63	1.00	1.00	0.82	0.99	0.54	0.96
VD PeriFovea SVP Temp	%	38.46 ± 5.33	38.03 ± 4.28	35.36 ± 4.64	33.58 ± 5.55	34.64 ± 3.49	34.15 ± 2.88	33.47 ± 3.99	Anova	0.010	Tukey-Test	1.00	0.68	0.07	0.10	0.23	0.20	0.91	0.37	0.57	0.61	0.51	0.99	1.00	1.00	0.99	1.00	1.00	1.00	1.00	1.00	1.00
VD PeriFovea SVP Sup	%	41.04 ± 5.33	41.10 ± 3.92	37.37 ± 4.35	35.34 ± 4.73	36.22 ± 3.70	36.21 ± 4.07	32.25 ± 3.01	Anova	< 0.0001	Tukey-Test	1.00	0.47	0.014	0.012	0.12	< 0.001	0.67	0.10	0.14	0.30	0.007	0.97	1.00	1.00	0.41	1.00	1.00	0.84	1.00	0.53	0.68
VD PeriFovea SVP Nas	%	46.58 ± 4.80	47.07 ± 4.22	41.33 ± 6.88	41.07 ± 5.04	41.28 ± 4.81	42.00 [36.38 - 42.42]	36.45 ± 4.45	Anova	< 0.00001	Tukey-Test	1.00	0.16	0.044	0.010	< 0.001	< 0.0001	0.26	0.13	0.08	0.021	< 0.001	1.00	1.00	0.97	0.58	1.00	0.98	0.55	0.94	0.39	0.96
VD PeriFovea SVP Inf	%	41.54 ± 4.77	43.53 ± 2.90	35.94 ± 5.75	36.15 [35.28 - 36.72]	36.23 ± 3.62	33.84 ± 3.00	31.92 ± 4.57	Anova	< 0.00001	Tukey-Test	0.89	0.043	0.06	< 0.001	< 0.0001	< 0.0001	0.015	0.023	< 0.001	< 0.0001	< 0.0001	1.00	1.00	0.97	0.65	1.00	0.76	0.31	0.86	0.38	0.98
VD Macula DVP Whole	%	41.29 ± 3.83	39.08 ± 5.30	40.96 ± 5.41	38.80 [37.62 - 40.10]	41.50 ± 4.68	42.69 ± 5.37	44.40 ± 6.69	Anova	0.39	Tukey-Test	0.87	1.00	0.98	1.00	0.99	0.75	0.98	1.00	0.87	0.69	0.33	1.00	1.00	0.99	0.84	0.97	0.86	0.50	1.00	0.85	0.99
VD Fovea DVP	%	34.07 ± 7.30	30.72 ± 13.26	35.13 ± 8.39	33.07 ± 3.03	33.78 ± 7.68	34.54 ± 8.55	23.73 ± 6.22	Kruskal-Wallis	0.11	Dunn-Test	1.00	1.00	1.00	1.00	1.00	0.048	1.00	1.00	1.00	1.00	0.88	1.00	1.00	1.00	0.09	1.00	1.00	0.27	1.00	0.10	0.07
VD ParaFovea DVP Average	%	48.95 ± 3.19	45.57 ± 4.79	46.51 ± 4.48	47.08 ± 3.31	47.18 ± 5.14	47.80 ± 5.64	50.43 ± 6.58	Kruskal-Wallis	0.43	Dunn-Test	1.00	1.00	1.00	1.00	1.00	1.00	1.00	1.00	1.00	1.00	1.00	1.00	1.00	1.00	1.00	1.00	1.00	1.00	1.00	1.00	1.00
VD ParaFovea DVP Temp	%	52.10 [49.10 - 54.00]	49.62 ± 8.74	47.23 ± 4.40	47.44 ± 4.36	48.54 ± 4.56	49.95 ± 7.11	49.95 ± 5.92	Kruskal-Wallis	0.07	Dunn-Test	1.00	0.27	0.15	0.16	1.00	1.00	1.00	1.00	1.00	1.00	1.00	1.00	1.00	1.00	1.00	1.00	1.00	1.00	1.00	1.00	1.00
VD ParaFovea DVP Sup	%	48.75 ± 4.34	42.00 ± 8.37	45.39 ± 6.79	46.71 ± 4.67	46.49 ± 6.37	46.16 ± 6.18	50.37 ± 6.71	Anova	0.06	Tukey-Test	0.040	0.80	0.96	0.85	0.92	1.00	0.91	0.57	0.50	0.76	0.10	1.00	1.00	1.00	0.72	1.00	1.00	0.88	1.00	0.79	0.83
VD ParaFovea DVP Nas	%	50.03 ± 4.40	45.10 ± 9.31	48.50 ± 3.75	50.04 ± 3.48	48.28 ± 5.46	50.50 ± 7.23	54.95 ± 5.17	Kruskal-Wallis	0.24	Dunn-Test	1.00	1.00	1.00	1.00	1.00	0.40	1.00	1.00	1.00	1.00	0.12	1.00	1.00	1.00	0.38	1.00	1.00	0.79	1.00	0.20	1.00
VD ParaFovea DVP Inf	%	45.51 ± 4.95	45.57 ± 7.57	44.91 ± 6.64	44.76 ± 5.83	45.28 ± 7.17	44.67 ± 4.23	47.33 ± 9.70	Kruskal-Wallis	0.97	Dunn-Test	1.00	1.00	1.00	1.00	1.00	1.00	1.00	1.00	1.00	1.00	1.00	1.00	1.00	1.00	1.00	1.00	1.00	1.00	1.00	1.00	1.00
VD PeriFovea DVP Average	%	41.53 ± 4.91	39.19 ± 6.64	41.54 ± 5.75	38.05 [36.33 - 40.12]	42.24 ± 5.05	43.25 ± 5.23	45.22 ± 6.90	Anova	0.33	Tukey-Test	0.91	1.00	0.94	1.00	0.98	0.72	0.98	1.00	0.82	0.72	0.35	0.99	1.00	1.00	0.88	0.85	0.76	0.38	1.00	0.91	0.99
VD PeriFovea DVP Temp	%	45.45 ± 4.96	41.56 ± 8.33	46.70 [42.80 - 48.10]	41.11 ± 6.12	44.09 ± 5.61	44.44 ± 4.98	48.22 ± 6.29	Anova	0.19	Tukey-Test	0.57	0.99	0.39	0.99	1.00	0.94	0.99	1.00	0.94	0.95	0.33	0.97	1.00	1.00	0.82	0.86	0.89	0.23	1.00	0.75	0.89
VD PeriFovea DVP Sup	%	40.65 ± 5.62	37.86 ± 7.31	42.51 ± 5.33	38.69 ± 5.61	41.05 ± 5.67	43.64 ± 5.08	43.32 ± 6.65	Anova	0.31	Tukey-Test	0.86	0.99	0.97	1.00	0.85	0.95	0.69	1.00	0.83	0.39	0.56	0.83	1.00	1.00	1.00	0.95	0.56	0.72	0.94	0.98	1.00
VD PeriFovea DVP Nas	%	41.06 ± 6.26	39.12 ± 6.79	41.27 ± 5.77	39.20 [37.62 - 41.15]	42.94 ± 5.97	44.06 ± 6.77	46.80 ± 6.79	Anova	0.25	Tukey-Test	0.98	1.00	1.00	0.95	0.88	0.38	0.99	1.00	0.75	0.66	0.24	1.00	1.00	0.98	0.69	0.96	0.90	0.46	1.00	0.85	0.98
VD PeriFovea DVP Inf	%	39.32 ± 6.05	38.30 ± 6.82	38.67 ± 6.23	36.05 [34.35 - 38.70]	40.26 ± 4.51	40.85 ± 5.62	42.57 ± 8.19	Anova	0.72	Tukey-Test	1.00	1.00	0.99	1.00	1.00	0.89	1.00	1.00	0.99	0.98	0.83	1.00	1.00	0.99	0.91	0.93	0.92	0.70	1.00	0.98	1.00
FAZ	mm²	0.27 ± 0.09	0.39 ± 0.20	0.23 ± 0.10	0.28 ± 0.10	0.24 ± 0.09	0.25 ± 0.11	0.38 ± 0.03	Kruskal-Wallis	0.027	Dunn-Test	1.00	1.00	1.00	1.00	1.00	0.11	0.30	1.00	0.34	0.85	1.00	1.00	1.00	1.00	0.039	1.00	1.00	0.45	1.00	0.034	0.13
AI		1.08 [1.07 - 1.09]	1.11 [1.09 - 1.16]	1.10 ± 0.03	1.09 [1.08 - 1.16]	1.10 ± 0.05	1.09 ± 0.04	1.11 ± 0.03	Kruskal-Wallis	0.11	Dunn-Test	0.11	0.85	1.00	1.00	1.00	0.91	1.00	1.00	0.71	0.92	1.00	1.00	1.00	1.00	1.00	1.00	1.00	1.00	1.00	1.00	1.00
Glaucoma Entity		POAG:6|XFG:3|NTG:0|PG:0|ACG:2	POAG:3|XFG:0|NTG:2|PG:0|ACG:0	POAG:4|XFG:2|NTG:0|PG:0|ACG:0	POAG:7|XFG:1|NTG:1|PG:0|ACG:0	POAG:13|XFG:1|NTG:1|PG:1|ACG:1	POAG:5|XFG:2|NTG:1|PG:0|ACG:0	POAG:6|XFG:0|NTG:0|PG:0|ACG:0	Fisher-Test	0.52
First Diagnosis of Glaucoma	Months	90.33 ± 40.94	77.00 ± 34.78	48.00 ± 47.24	117.88 ± 97.44	72.00 [44.00 - 186.00]	84.00 [36.00 - 100.25]	41.50 ± 48.17	Kruskal-Wallis	0.41	Dunn-Test	1.00	1.00	1.00	1.00	1.00	0.94	1.00	1.00	1.00	1.00	1.00	1.00	1.00	1.00	1.00	1.00	1.00	0.74	1.00	0.98	1.00
Topical Antiglaucomatosa		2.00 [1.00 - 4.00]	3.00 [1.00 - 3.00]	2.00 ± 1.90	2.56 ± 1.01	2.00 [2.00 - 4.00]	3.00 [3.00 - 3.25]	2.00 ± 1.41	Kruskal-Wallis	0.57	Dunn-Test	1.00	1.00	1.00	1.00	1.00	1.00	1.00	1.00	1.00	1.00	1.00	1.00	1.00	1.00	1.00	1.00	1.00	1.00	1.00	1.00	0.77
Topical Beta-Blocker	n (%)	5 (45.5%)	1 (20.0%)	3 (50.0%)	7 (77.8%)	13 (76.5%)	7 (87.5%)	2 (33.3%)	Fisher-Test	0.07
Topical Carbonic Anhydrase Inhibitor	n (%)	7 (63.6%)	3 (60.0%)	4 (66.7%)	6 (66.7%)	11 (64.7%)	8 (100.0%)	3 (50.0%)	Fisher-Test	0.47
Topical Prostaglandine Analogue	n (%)	9 (81.8%)	4 (80.0%)	3 (50.0%)	5 (55.6%)	13 (76.5%)	8 (100.0%)	4 (66.7%)	Fisher-Test	0.29
Topical Alpha Adrenergic Agonist	n (%)	5 (45.5%)	2 (40.0%)	2 (33.3%)	2 (22.2%)	5 (29.4%)	3 (37.5%)	2 (33.3%)	Fisher-Test	0.97
Topical Pilocarpine	n (%)	0 (0.0%)	0 (0.0%)	0 (0.0%)	0 (0.0%)	1 (5.9%)	0 (0.0%)	1 (16.7%)	Fisher-Test	0.68
Systemic Carbonic Anhydrase Inhibitor	n (%)	2 (18.2%)	0 (0.0%)	1 (16.7%)	0 (0.0%)	0 (0.0%)	1 (12.5%)	1 (16.7%)	Fisher-Test	0.26
Note: The p-value p=0.050* in the table indicates the significance of the corresponding test, that means p<0.05.

## Sheet: Suppl Tab 3
Supplemental Table 3: ET-1 correlations
Parameter	ET-1-Plasma [pg/ml]		ET-1-AqH [pg/ml]
	Glaucoma		Glaucoma
	rho	(p)	rho	(p)
Eye		(0.010)		(0.14 )
Age at OP	0.256	(0.035)	-0.178	(0.20 )
Sex		(0.77 )		(0.017)
Refractive Error	0.264	(0.031)	-0.088	(0.53 )
Axis Length IOL Master	-0.333	(0.18 )	0.157	(0.58 )
Visual Acuity (LogMAR)	0.131	(0.29 )	-0.060	(0.67 )
IOP	-0.263	(0.030)	-0.020	(0.89 )
Pseudophakia		(0.65 )		(0.16 )
Mean Arterial Pressure	0.020	(0.88 )	0.230	(0.13 )
Ganglion Cell Complex	-0.205	(0.09 )	0.155	(0.27 )
Focal Loss Volume	0.210	(0.09 )	-0.147	(0.29 )
Global Loss Volume	0.214	(0.08 )	-0.063	(0.66 )
RNFL Thickness	-0.164	(0.21 )	0.072	(0.63 )
Cup/Disc Ratio Total	0.192	(0.14 )	-0.066	(0.65 )
Cup/Disc Ratio Vertical	0.261	(0.044)	0.029	(0.85 )
Cup/Disc Ratio Horizontal	0.119	(0.37 )	-0.013	(0.93 )
Rim Area	-0.091	(0.49 )	0.081	(0.58 )
Disc Area	0.370	(0.004)	0.024	(0.87 )
Cupvolume	0.209	(0.11 )	0.150	(0.31 )
Papilla Scan Quality	-0.078	(0.53 )	0.079	(0.57 )
Papilla Signal Strength Index	-0.105	(0.39 )	-0.002	(0.99 )
VD ONH Whole	-0.080	(0.52 )	0.066	(0.64 )
VD ONH Inside	0.153	(0.21 )	-0.170	(0.22 )
VD PeriONH Average	-0.097	(0.43 )	0.050	(0.72 )
VD PeriONH NasSup	-0.106	(0.39 )	-0.089	(0.53 )
VD PeriONH NasInf	-0.049	(0.69 )	-0.038	(0.79 )
VD PeriONHInfNas	0.065	(0.60 )	0.046	(0.75 )
VD PeriONHInfTemp	0.031	(0.80 )	0.117	(0.41 )
VD PeriONHTempInf	-0.246	(0.05 )	0.201	(0.17 )
VD PeriONHTempSup	-0.348	(0.007)	-0.001	(1.00 )
VD PeriONHSupTemp	-0.090	(0.47 )	0.103	(0.46 )
VD PeriONHSupNas	-0.088	(0.48 )	-0.032	(0.82 )
Macula Scan Quality	-0.043	(0.73 )	0.142	(0.31 )
Macula Signal Strength Index	0.090	(0.46 )	0.078	(0.58 )
VD Macula SVP Whole	-0.012	(0.92 )	-0.011	(0.94 )
VD Fovea SVP	-0.323	(0.007)	0.177	(0.20 )
VD ParaFoveaSVP Average	-0.113	(0.36 )	0.089	(0.53 )
VD ParaFoveaSVPTemp	-0.135	(0.27 )	-0.049	(0.73 )
VD ParaFoveaSVPSup	-0.131	(0.29 )	0.139	(0.32 )
VD ParaFoveaSVPNas	-0.081	(0.51 )	0.099	(0.48 )
VD ParaFoveaSVPInf	-0.031	(0.80 )	0.007	(0.96 )
VD PeriFoveaSVP Average	-0.006	(0.96 )	-0.005	(0.97 )
VD PeriFoveaSVP Temp	-0.011	(0.93 )	-0.157	(0.26 )
VD PeriFoveaSVPSup	-0.055	(0.66 )	0.034	(0.81 )
VD PeriFovea SVPNas	-0.116	(0.34 )	-0.019	(0.89 )
VD PeriFoveaSVPInf	0.106	(0.39 )	0.011	(0.93 )
VD Macula DVP Whole	-0.023	(0.85 )	-0.037	(0.79 )
VD Fovea DVP	-0.331	(0.006)	0.204	(0.14 )
VD ParaFovea DVP Average	0.058	(0.64 )	0.058	(0.68 )
VD ParaFovea DVP Temp	0.010	(0.94 )	-0.024	(0.87 )
VD ParaFovea DVP Sup	0.036	(0.77 )	0.098	(0.49 )
VD ParaFovea DVP Nas	0.041	(0.74 )	-0.049	(0.73 )
VD ParaFovea DVP Inf	0.093	(0.45 )	-0.110	(0.43 )
VD PeriFovea DVP Average	-0.045	(0.71 )	-0.032	(0.82 )
VD PeriFovea DVP Temp	-0.101	(0.41 )	-0.122	(0.38 )
VD PeriFoveaDVP Sup	0.016	(0.90 )	-0.031	(0.82 )
VD PeriFovea DVP Nas	-0.026	(0.84 )	-0.053	(0.71 )
VD PeriFovea DVP Inf	0.068	(0.58 )	0.013	(0.93 )
FAZ	0.256	(0.035)	-0.110	(0.43 )
AI	0.176	(0.15 )	-0.061	(0.66 )
First Diagnosis of Glaucoma	-0.006	(0.96 )	-0.026	(0.86 )
Topical Antiglaucomatosa	-0.126	(0.31 )	0.374	(0.006)
Systemic Carbonic Anhydrase Inhibitor		(0.57 )		(0.55 )
OCT GSS Staging		(0.43 )		(0.18 )
RNFL Thickness Sup.	-0.242	(0.050)*	-0.101	(0.48 )
RNFL Thickness Inf.	-0.089	(0.48 )	0.086	(0.55 )
OCT GSS Score	0.112	(0.38 )	-0.042	(0.78 )
OCT GSS Defect Type		(0.18 )		(0.89 )
Note: The p-value p=0.050* in the table indicates the significance of the corresponding test, that means p<0.05.

## Sheet: Supp Tab 4
Supplemental Table 4: Multivariable Regression (ET-1 in plasma / all)
Parameter	P-Values Multivariable Regression (all Patients)
	ET-1 Plasma	Age	MAP	IOP
VD ONH Whole	0.007	0.45	0.36	< 0.001
VD ONH Inside	0.82	0.43	0.11	0.31
VD PeriONH Average	0.007	0.49	0.47	< 0.001
VD PeriONH NasSup	0.016	0.38	0.18	0.001
VD PeriONH NasInf	0.025	0.11	0.22	< 0.001
VD PeriONHInfNas	0.11	0.82	0.65	0.001
VD PeriONHInfTemp	0.06	0.78	0.80	0.009
VD PeriONHTempInf	0.002	0.73	0.56	0.046
VD PeriONHTempSup	0.002	0.94	0.19	0.09
VD PeriONHSupTemp	0.015	0.70	0.65	0.014
VD PeriONHSupNas	0.007	0.48	0.81	< 0.001
VD Macula SVP Whole	0.18	0.33	0.20	0.001
VD Fovea SVP	0.006	0.79	0.10	0.47
VD ParaFoveaSVP Average	0.42	0.17	0.22	0.020
VD ParaFoveaSVPTemp	0.62	0.54	0.17	0.05
VD ParaFoveaSVPSup	0.39	0.41	0.45	0.10
VD ParaFoveaSVPNas	0.56	0.18	0.29	0.19
VD ParaFoveaSVPInf	0.37	0.06	0.44	0.002
VD PeriFoveaSVP Average	0.19	0.35	0.22	< 0.001
VD PeriFoveaSVP Temp	0.55	0.74	0.13	0.018
VD PeriFoveaSVPSup	0.28	0.43	0.26	0.003
VD PeriFovea SVPNas	0.06	0.33	0.17	0.001
VD PeriFoveaSVPInf	0.19	0.26	0.44	< 0.001
VD Macula DVP Whole	0.37	0.004	0.23	0.10
VD Fovea DVP	0.011	0.22	0.037	0.59
VD ParaFovea DVP Average	0.52	0.003	0.06	0.005
VD ParaFovea DVP Temp	0.54	0.05	0.005	0.043
VD ParaFovea DVP Sup	0.56	0.012	0.72	0.023
VD ParaFovea DVP Nas	0.83	0.18	0.69	0.24
VD ParaFovea DVP Inf	0.44	0.008	0.08	0.011
VD PeriFovea DVP Average	0.40	0.005	0.32	0.11
VD PeriFovea DVP Temp	0.68	0.017	0.15	0.027
VD PeriFoveaDVP Sup	0.32	0.005	0.69	0.08
VD PeriFovea DVP Nas	0.34	0.028	0.79	0.45
VD PeriFovea DVP Inf	0.20	0.034	0.31	0.22
FAZ	0.21	0.84	0.21	0.73
AI	0.52	0.34	0.26	0.54
FD1mm	0.96	0.012	0.025	0.61
Note: The p-value p=0.050* in the table indicates the significance of the corresponding test, that means p<0.05.

## Sheet: Supp Tab 5
Supplemental Table 5: Multivariable Regression (ET-1 in AqH/ all)
Parameter	P-Values Multivariable Regression (all Patients)
	ET-1 AqH	Age	MAP	IOP
VD ONH Whole	0.049	0.18	0.76	0.025
VD ONH Inside	0.05	0.54	0.22	0.96
VD PeriONH Average	0.07	0.23	0.90	0.039
VD PeriONH NasSup	0.011	0.17	0.57	0.05
VD PeriONH NasInf	0.049	0.030	0.64	0.006
VD PeriONHInfNas	0.11	0.85	0.93	0.021
VD PeriONHInfTemp	0.15	0.38	0.70	0.09
VD PeriONHTempInf	0.34	0.46	0.81	0.60
VD PeriONHTempSup	0.06	0.90	0.33	0.92
VD PeriONHSupTemp	0.34	0.83	0.86	0.15
VD PeriONHSupNas	0.044	0.32	0.82	0.033
VD Macula SVP Whole	0.022	0.042	0.12	0.011
VD Fovea SVP	1.00	0.62	0.17	0.75
VD ParaFoveaSVP Average	0.44	0.026	0.09	0.07
VD ParaFoveaSVPTemp	0.11	0.22	0.09	0.25
VD ParaFoveaSVPSup	0.79	0.14	0.24	0.28
VD ParaFoveaSVPNas	0.99	0.08	0.31	0.41
VD ParaFoveaSVPInf	0.31	0.005	0.18	0.005
VD PeriFoveaSVP Average	0.015	0.048	0.17	0.007
VD PeriFoveaSVP Temp	0.034	0.18	0.09	0.06
VD PeriFoveaSVPSup	0.031	0.09	0.22	0.020
VD PeriFovea SVPNas	0.005	0.07	0.22	0.026
VD PeriFoveaSVPInf	0.06	0.043	0.34	0.003
VD Macula DVP Whole	0.68	0.010	0.12	0.16
VD Fovea DVP	0.68	0.12	0.08	0.66
VD ParaFovea DVP Average	0.56	0.006	0.036	0.032
VD ParaFovea DVP Temp	0.79	0.08	0.006	0.10
VD ParaFovea DVP Sup	0.68	0.027	0.75	0.11
VD ParaFovea DVP Nas	0.71	0.32	0.63	0.40
VD ParaFovea DVP Inf	0.30	0.006	0.035	0.030
VD PeriFovea DVP Average	0.81	0.011	0.15	0.17
VD PeriFovea DVP Temp	0.19	0.010	0.16	0.06
VD PeriFoveaDVP Sup	0.54	0.012	0.40	0.17
VD PeriFovea DVP Nas	0.99	0.09	0.42	0.49
VD PeriFovea DVP Inf	0.62	0.06	0.13	0.26
FAZ	0.81	0.82	0.44	0.68
AI	0.68	0.51	0.52	0.86
FD1mm	0.76	0.009	0.026	0.63
Note: The p-value p=0.050* in the table indicates the significance of the corresponding test, that means p<0.05.

## Sheet: Supp Tab 6
Supplemental Table 6: Multivariable Regression (ET-1 in plasma / glaucoma)
Parameter	P-Values Multivariable Regression (Glaucoma Patients)
	ET-1 Plasma	Age	IOP
VD ONH Whole	0.44	0.80	0.53
VD ONH Inside	0.82	0.31	0.90
VD PeriONH Average	0.44	0.83	0.54
VD PeriONH NasSup	0.50	0.55	0.51
VD PeriONH NasInf	0.53	0.18	0.13
VD PeriONHInfNas	0.60	0.48	0.51
VD PeriONHInfTemp	0.59	0.83	0.98
VD PeriONHTempInf	0.07	0.72	0.71
VD PeriONHTempSup	0.006	0.96	0.84
VD PeriONHSupTemp	0.36	0.52	0.95
VD PeriONHSupNas	0.51	0.71	0.46
VD Macula SVP Whole	0.96	0.88	0.53
VD Fovea SVP	0.008	0.84	0.64
VD ParaFoveaSVP Average	0.37	0.46	0.24
VD ParaFoveaSVPTemp	0.45	0.98	0.55
VD ParaFoveaSVPSup	0.22	0.96	0.68
VD ParaFoveaSVPNas	0.47	0.16	0.25
VD ParaFoveaSVPInf	0.88	0.32	0.12
VD PeriFoveaSVP Average	0.93	0.98	0.46
VD PeriFoveaSVP Temp	0.78	0.84	0.77
VD PeriFoveaSVPSup	0.82	0.89	0.69
VD PeriFovea SVPNas	0.44	0.90	0.46
VD PeriFoveaSVPInf	0.63	0.85	0.28
VD Macula DVP Whole	0.76	0.028	0.27
VD Fovea DVP	0.008	0.12	0.90
VD ParaFovea DVP Average	0.53	0.016	0.12
VD ParaFovea DVP Temp	0.74	0.05	0.13
VD ParaFovea DVP Sup	0.33	0.08	0.42
VD ParaFovea DVP Nas	0.59	0.10	0.32
VD ParaFovea DVP Inf	0.54	0.022	0.07
VD PeriFovea DVP Average	0.91	0.031	0.19
VD PeriFovea DVP Temp	0.55	0.06	0.20
VD PeriFoveaDVP Sup	0.68	0.07	0.28
VD PeriFovea DVP Nas	0.94	0.031	0.22
VD PeriFovea DVP Inf	0.61	0.13	0.21
FAZ	0.09	0.66	0.86
AI	0.39	0.20	0.82
FD1mm	0.77	0.011	0.72
Note: The p-value p=0.050* in the table indicates the significance of the corresponding test, that means p<0.05.

## Sheet: Supp Tab 7
Supplemental Table 7: Multivariable Regression (ET-1 in AqH / glaucoma)
Parameter	P-Values Multivariable Regression (Glaucoma Patients)
	ET-1 AqH	Age	IOP
VD ONH Whole	0.62	0.89	0.75
VD ONH Inside	0.51	0.29	0.50
VD PeriONH Average	0.55	1.00	0.74
VD PeriONH NasSup	0.53	0.68	0.89
VD PeriONH NasInf	0.97	0.22	0.35
VD PeriONHInfNas	0.51	0.40	0.81
VD PeriONHInfTemp	0.35	0.88	0.69
VD PeriONHTempInf	0.30	0.47	0.08
VD PeriONHTempSup	0.51	0.90	0.29
VD PeriONHSupTemp	0.14	0.35	0.34
VD PeriONHSupNas	0.94	0.99	0.98
VD Macula SVP Whole	0.82	0.53	0.82
VD Fovea SVP	0.63	0.57	0.82
VD ParaFoveaSVP Average	0.84	0.19	0.49
VD ParaFoveaSVPTemp	0.38	0.64	0.86
VD ParaFoveaSVPSup	0.55	0.63	0.90
VD ParaFoveaSVPNas	0.93	0.14	0.50
VD ParaFoveaSVPInf	0.65	0.07	0.14
VD PeriFoveaSVP Average	0.86	0.66	0.75
VD PeriFoveaSVP Temp	0.26	0.70	0.83
VD PeriFoveaSVPSup	0.67	0.91	0.79
VD PeriFovea SVPNas	0.63	0.60	0.86
VD PeriFoveaSVPInf	0.85	0.56	0.46
VD Macula DVP Whole	0.26	0.024	0.18
VD Fovea DVP	0.63	0.12	0.75
VD ParaFovea DVP Average	0.27	0.016	0.14
VD ParaFovea DVP Temp	0.31	0.06	0.22
VD ParaFovea DVP Sup	0.98	0.15	0.66
VD ParaFovea DVP Nas	0.27	0.14	0.28
VD ParaFovea DVP Inf	0.12	0.007	0.046
VD PeriFovea DVP Average	0.31	0.023	0.13
VD PeriFovea DVP Temp	0.08	0.022	0.16
VD PeriFoveaDVP Sup	0.60	0.08	0.29
VD PeriFovea DVP Nas	0.29	0.023	0.11
VD PeriFovea DVP Inf	0.59	0.11	0.10
FAZ	0.35	0.81	0.57
AI	0.55	0.49	0.68
FD1mm	0.19	0.012	0.68
Note: The p-value p=0.050* in the table indicates the significance of the corresponding test, that means p<0.05.

## Sheet: Supp Tab 8
Supplemental Table 8: Normal vs high plasma ET-1 level
Parameter	Unit	Control ET-1 normal	Glaucoma ET-1normal	Glaucoma ET-1 high	Test	P-value	Post Hoc test	Adj. P-value: Control ET-1 normal vs Glaucoma ET-1 normal	Adj. P-value: Control ET-1 normal vs Glaucoma ET-1 high	Adj. P-value: Glaucoma ET-1 normal vs Glaucoma ET-1 high
Group		Glaucoma:0|Control:27	Glaucoma:37|Control:0	Glaucoma:31|Control:0	Chi²-Test	< 0.00001
OCT GSS Staging		Healthy:19|Border:5|Stage 1:1|Stage 2:1|Stage 3:0|Stage 4:0|Stage 5:0	Healthy:6|Border:2|Stage 1:3|Stage 2:7|Stage 3:11|Stage 4:2|Stage 5:3	Healthy:5|Border:3|Stage 1:3|Stage 2:2|Stage 3:6|Stage 4:6|Stage 5:3	Fisher-Test	< 0.001
RNFL Thickness Sup.	µm	116.04 ± 12.76	88.93 ± 19.84	82.17 ± 18.35	Anova	< 0.00001	Tukey-Test	< 0.00001	< 0.00001	0.27
RNFL Thickness Inf.	µm	120.31 ± 14.49	86.52 ± 18.93	83.06 ± 20.02	Anova	< 0.00001	Tukey-Test	< 0.00001	< 0.00001	0.72
OCT GSS Score	Score	0.09 [0.08 - 0.13]	2.46 [1.51 - 3.65]	3.17 [0.74 - 4.50]	Kruskal-Wallis	< 0.00001	Dunn-Test	< 0.00001	< 0.00001	0.85
OCT GSS Defect Type		none:17|inferior:3|diffuse:1|superior:5	none:6|inferior:6|diffuse:19|superior:3	none:5|inferior:1|diffuse:18|superior:4	Fisher-Test	< 0.001
Operation Technique		TE:0|Canaloplasty:0|iStent:0|XEN:0| Cataract + iStent:0|Cataract:27	TE:22|Canaloplasty:6|iStent:0|XEN:3| Cataract + iStent:1|Cataract:5	TE:18|Canaloplasty:2|iStent:0|XEN:2| Cataract + iStent:1|Cataract:8	Fisher-Test	< 0.001
Eye		OD:18|OS:9	OD:23|OS:14	OD:7|OS:24	Chi²-Test	< 0.001
Age at OP	Years	67.07 ± 8.12	61.73 ± 12.90	67.84 ± 10.52	Anova	0.047	Tukey-Test	0.14	0.96	0.06
Sex		Female:18|Male:9	Female:22|Male:15	Female:19|Male:12	Chi²-Test	0.84
Refractive Error	dpt	0.00 ± 2.94	-0.99 ± 1.89	0.00 [-0.69 - 0.69]	Kruskal-Wallis	0.12	Dunn-Test	0.18	1.00	0.09
Axis Length IOL Master	mm	23.92 ± 1.63	24.25 ± 0.97	23.92 ± 1.48	Anova	0.87	Tukey-Test	0.87	1.00	0.90
Visual Acuity	Dezimal	0.40 [0.25 - 0.50]	0.80 [0.60 - 1.00]	0.60 [0.45 - 0.95]	Kruskal-Wallis	< 0.00001	Dunn-Test	< 0.00001	< 0.001	0.37
Visual Acuity	LogMar	0.40 [0.30 - 0.60]	0.10 [0.00 - 0.20]	0.20 [0.02 - 0.35]	Kruskal-Wallis	< 0.00001	Dunn-Test	< 0.00001	< 0.001	0.37
IOP	mmHg	14.00 [12.00 - 14.00]	20.00 [17.00 - 24.00]	16.00 [13.00 - 18.00]	Kruskal-Wallis	< 0.00001	Dunn-Test	< 0.00001	0.009	0.045
Pseudophakia		phacic:27|pseudophacic:0	phacic:32|pseudophacic:5	phacic:26|pseudophacic:5	Fisher-Test	0.08
Mean Arterial Pressure	mmHg	95.00 [93.33 - 100.50]	94.17 [93.33 - 100.42]	93.33 [91.00 - 103.67]	Kruskal-Wallis	0.84		1.00	0.84	1.00
Protein Concentration - Plasma	mg/ml	40.21 [38.11 - 42.58]	42.02 ± 5.44	45.26 ± 5.48	Kruskal-Wallis	< 0.001	Dunn-Test	0.14	< 0.001	0.021
Protein Concentration - AqH	mg/ml	0.70 ± 0.38	0.85 [0.69 - 1.12]	0.88 [0.71 - 1.06]	Kruskal-Wallis	0.043	Dunn-Test	0.048	0.032	1.00
ET-1 Concentration - Plasma	pg/ml	1.75 ± 0.33	1.92 ± 0.33	3.13 [2.87 - 3.44]	Kruskal-Wallis	< 0.00001	Dunn-Test	0.21	< 0.00001	< 0.00001
ET-1 Concentration - AqH	pg/ml	3.18 [2.88 - 4.17]	4.74 ± 1.21	4.18 [3.25 - 5.43]	Kruskal-Wallis	0.003	Dunn-Test	0.001	0.021	0.69
Ganglion Cell Complex		96.69 ± 8.77	76.00 [68.00 - 87.00]	74.39 ± 11.39	Kruskal-Wallis	< 0.00001	Dunn-Test	< 0.00001	< 0.00001	0.41
Focal Loss Volume	%	0.40 [0.12 - 1.16]	4.97 [1.53 - 9.12]	7.02 ± 4.55	Kruskal-Wallis	< 0.00001	Dunn-Test	< 0.00001	< 0.00001	0.31
Global Loss Volume	%	2.18 [0.47 - 4.70]	17.61 ± 10.35	21.19 ± 11.41	Kruskal-Wallis	< 0.00001	Dunn-Test	< 0.00001	< 0.00001	0.47
RNFL Thickness	µm	96.36 ± 8.58	74.51 ± 13.63	70.20 ± 12.13	Anova	< 0.00001	Tukey-Test	< 0.00001	< 0.00001	0.35
Cup/Disc Ratio Total	Ratio	0.33 ± 0.14	0.62 ± 0.18	0.70 [0.61 - 0.79]	Kruskal-Wallis	< 0.00001	Dunn-Test	< 0.00001	< 0.00001	0.49
Cup/Disc Ratio Vertical	Ratio	0.54 [0.48 - 0.61]	0.76 ± 0.16	0.85 [0.80 - 0.91]	Kruskal-Wallis	< 0.00001	Dunn-Test	< 0.00001	< 0.00001	0.12
Cup/Disc Ratio Horizontal	Ratio	0.60 [0.47 - 0.66]	0.87 [0.72 - 0.92]	0.91 [0.76 - 0.96]	Kruskal-Wallis	< 0.00001	Dunn-Test	< 0.0001	< 0.00001	0.34
Rim Area	mm²	1.33 ± 0.35	0.76 ± 0.36	0.68 [0.47 - 0.87]	Anova	< 0.00001	Tukey-Test	< 0.00001	< 0.00001	0.76
Disc Area	mm²	2.03 ± 0.34	1.96 ± 0.31	2.17 ± 0.35	Anova	0.049	Tukey-Test	0.67	0.29	0.039
Cupvolume	mm³	0.11 [0.05 - 0.20]	0.35 [0.14 - 0.56]	0.49 ± 0.31	Kruskal-Wallis	< 0.0001	Dunn-Test	0.003	< 0.0001	0.17
Papilla Scan Quality		6.00 [6.00 - 7.00]	7.00 [6.00 - 7.00]	6.00 [6.00 - 7.00]	Kruskal-Wallis	0.24	Dunn-Test	0.17	0.25	1.00
Papilla Signal Strength Index		50.00 [45.00 - 54.00]	55.00 [48.00 - 60.00]	52.00 [47.00 - 58.00]	Kruskal-Wallis	0.25	Dunn-Test	0.16	0.31	1.00
VD ONH Whole	%	46.84 ± 2.45	35.98 ± 6.45	34.69 ± 7.22	Kruskal-Wallis	< 0.00001	Dunn-Test	< 0.00001	< 0.00001	0.95
VD ONH Inside	%	44.03 ± 4.09	41.21 ± 7.36	45.20 [36.55 - 47.85]	Kruskal-Wallis	0.22	Dunn-Test	0.17	1.00	0.27
VD PeriONH Average	%	50.51 ± 2.73	37.71 ± 8.11	35.54 ± 9.14	Kruskal-Wallis	< 0.00001	Dunn-Test	< 0.00001	< 0.00001	0.61
VD PeriONH NasSup	%	47.64 ± 4.08	35.22 ± 9.01	32.75 ± 9.05	Kruskal-Wallis	< 0.00001	Dunn-Test	< 0.00001	< 0.00001	0.46
VD PeriONH NasInf	%	44.74 ± 5.46	34.36 ± 8.84	32.99 ± 9.32	Anova	< 0.00001	Tukey-Test	< 0.0001	< 0.00001	0.77
VD PeriONHInfNas	%	50.00 ± 4.29	32.95 ± 9.79	33.20 ± 11.41	Kruskal-Wallis	< 0.00001	Dunn-Test	< 0.00001	< 0.00001	1.00
VD PeriONHInfTemp	%	55.28 ± 4.04	38.75 ± 12.81	40.40 [26.25 - 51.15]	Kruskal-Wallis	< 0.00001	Dunn-Test	< 0.00001	< 0.00001	1.00
VD PeriONHTempInf	%	53.20 [51.00 - 56.30]	44.38 ± 8.15	40.50 ± 7.51	Anova	< 0.00001	Tukey-Test	< 0.0001	< 0.00001	0.09
VD PeriONHTempSup	%	54.40 [53.10 - 57.30]	47.55 ± 7.74	46.90 [36.30 - 51.50]	Kruskal-Wallis	< 0.0001	Dunn-Test	< 0.001	< 0.00001	0.34
VD PeriONHSupTemp	%	53.41 ± 5.02	37.71 ± 12.24	35.93 ± 12.77	Kruskal-Wallis	< 0.00001	Dunn-Test	< 0.00001	< 0.00001	0.87
VD PeriONHSupNas	%	49.91 ± 3.33	34.02 ± 10.10	31.34 ± 10.52	Kruskal-Wallis	< 0.00001	Dunn-Test	< 0.00001	< 0.00001	0.64
Macula Scan Quality		6.00 [6.00 - 7.00]	6.00 [6.00 - 7.00]	6.00 [5.50 - 7.00]	Kruskal-Wallis	0.99	Dunn-Test	1.00	1.00	1.00
Macula Signal Strength Index		54.15 ± 7.73	55.95 ± 6.62	57.94 ± 7.59	Anova	0.15	Tukey-Test	0.60	0.13	0.50
VD Macula SVP Whole	%	41.39 ± 3.80	37.08 ± 4.04	36.95 ± 4.61	Anova	< 0.0001	Tukey-Test	< 0.001	< 0.001	0.99
VD Fovea SVP	%	19.86 ± 7.05	17.82 ± 7.44	14.50 [9.05 - 21.30]	Kruskal-Wallis	0.13	Dunn-Test	0.39	0.06	0.46
VD ParaFoveaSVP Average	%	41.21 ± 5.83	39.20 [36.60 - 42.50]	38.70 ± 4.76	Kruskal-Wallis	0.32	Dunn-Test	0.70	0.20	0.57
VD ParaFoveaSVPTemp	%	41.58 ± 6.39	39.50 ± 5.53	37.76 ± 6.44	Anova	0.07	Tukey-Test	0.38	0.05	0.47
VD ParaFoveaSVPSup	%	41.67 ± 7.12	40.89 ± 5.57	39.06 ± 5.63	Kruskal-Wallis	0.32	Dunn-Test	1.00	0.29	0.29
VD ParaFoveaSVPNas	%	39.59 ± 6.58	39.59 ± 6.71	39.11 ± 5.09	Anova	0.94	Tukey-Test	1.00	0.95	0.95
VD ParaFoveaSVPInf	%	42.39 ± 6.47	39.87 ± 6.21	38.92 ± 5.41	Anova	0.09	Tukey-Test	0.24	0.08	0.80
VD PeriFoveaSVP Average	%	41.93 ± 4.00	37.48 ± 4.48	37.25 ± 4.91	Anova	< 0.001	Tukey-Test	< 0.001	< 0.001	0.98
VD PeriFoveaSVP Temp	%	37.91 ± 4.90	35.21 ± 4.46	34.95 ± 4.53	Anova	0.033	Tukey-Test	0.06	0.047	0.97
VD PeriFoveaSVPSup	%	40.92 ± 4.65	36.65 ± 4.47	36.54 ± 5.36	Anova	< 0.001	Tukey-Test	0.002	0.003	0.99
VD PeriFovea SVPNas	%	47.08 ± 4.15	41.89 ± 5.42	40.52 ± 5.93	Anova	< 0.0001	Tukey-Test	< 0.001	< 0.0001	0.54
VD PeriFoveaSVPInf	%	42.08 ± 4.15	36.20 ± 5.22	36.65 ± 5.30	Anova	< 0.0001	Tukey-Test	< 0.0001	< 0.001	0.93
VD Macula DVP Whole	%	39.37 ± 3.90	42.08 ± 4.93	41.70 ± 4.78	Anova	0.06	Tukey-Test	0.06	0.15	0.94
VD Fovea DVP	%	33.91 ± 8.75	33.48 ± 8.21	30.73 ± 7.58	Anova	0.26	Tukey-Test	0.98	0.31	0.35
VD ParaFovea DVP Average	%	48.25 [47.10 - 49.35]	47.84 ± 4.37	47.61 ± 5.08	Anova	0.96	Tukey-Test	0.97	1.00	0.98
VD ParaFovea DVP Temp	%	51.30 [48.02 - 52.50]	49.92 ± 4.72	48.85 ± 6.03	Kruskal-Wallis	0.81	Dunn-Test	1.00	0.78	1.00
VD ParaFovea DVP Sup	%	46.92 ± 5.34	46.90 ± 6.65	46.71 ± 5.97	Anova	0.99	Tukey-Test	1.00	0.99	0.99
VD ParaFovea DVP Nas	%	51.00 [46.52 - 52.90]	49.05 ± 5.06	49.27 ± 5.91	Kruskal-Wallis	0.79	Dunn-Test	0.79	0.84	1.00
VD ParaFovea DVP Inf	%	45.70 [41.62 - 47.70]	45.72 ± 6.64	45.64 ± 5.97	Kruskal-Wallis	0.73	Dunn-Test	0.74	0.72	1.00
VD PeriFovea DVP Average	%	39.17 ± 4.84	42.72 ± 5.54	42.18 ± 5.15	Anova	0.025	Tukey-Test	0.025	0.08	0.91
VD PeriFovea DVP Temp	%	43.19 ± 5.38	45.12 ± 6.15	43.77 ± 5.64	Anova	0.39	Tukey-Test	0.40	0.93	0.60
VD PeriFoveaDVP Sup	%	38.40 ± 6.02	41.66 ± 5.31	41.87 ± 5.57	Anova	0.038	Tukey-Test	0.06	0.06	0.99
VD PeriFovea DVP Nas	%	39.34 ± 5.68	43.46 ± 5.79	42.58 ± 6.62	Anova	0.028	Tukey-Test	0.025	0.12	0.82
VD PeriFovea DVP Inf	%	36.17 ± 6.18	40.45 ± 6.24	40.54 ± 5.15	Anova	0.008	Tukey-Test	0.015	0.017	1.00
FAZ	mm²	0.26 ± 0.10	0.28 ± 0.11	0.26 [0.23 - 0.38]	Kruskal-Wallis	0.51	Dunn-Test	0.98	0.39	0.66
AI		1.08 [1.07 - 1.10]	1.09 [1.07 - 1.11]	1.11 [1.08 - 1.13]	Kruskal-Wallis	0.023	Dunn-Test	0.75	0.016	0.050*
Glaucoma Entity		POAG:0|XFG:0|NTG:0|PG:0|ACG:0	POAG:30|XFG:1|NTG:2|PG:2|ACG:2	POAG:19|XFG:8|NTG:3|PG:0|ACG:1	Fisher-Test	0.026
First Diagnosis of Glaucoma	Months		72.00 [30.50 - 120.00]	80.00 [32.00 - 120.00]	Wilcoxon Rank Sum Test	0.70
Topical Antiglaucomatosa			3.00 [2.00 - 4.00]	2.00 [1.00 - 3.00]	T-Test	0.29
Topical Beta-Blocker	n (%)		26 (70.3%)	17 (54.8%)	Chi²-Test	0.29
Topical Carbonic Anhydrase Inhibitor	n (%)		27 (73.0%)	20 (64.5%)	Chi²-Test	0.63
Topical Prostaglandine Analogue	n (%)		27 (73.0%)	24 (77.4%)	Chi²-Test	0.89
Topical Alpha Adrenergic Agonist	n (%)		12 (32.4%)	11 (35.5%)	Chi²-Test	0.99
Topical Pilocarpine	n (%)		2 (5.4%)	0 (0.0%)	Fisher-Test	0.50
Systemic Carbonic Anhydrase Inhibitor	n (%)		3 (8.1%)	2 (6.5%)	Fisher-Test	1.00
Note: The p-value p=0.050* in the table indicates the significance of the corresponding test, that means p<0.05.
